# Supplementary material for: Quantifying Distribution of Flow Cytometric TCR-Vβ Usage with Economic Statistics
Source: PLoS One. 2015 Apr 29;10(4):e0125373. doi: 10.1371/journal.pone.0125373 (PMC4414620; doi:10.1371/journal.pone.0125373)
Supplement: S1 File — Percentages of the 24 TCR-Vβ families can be copied into the depicted section (colored cells). Following arrangement of values from low to high, the Gini-TCR skewing index will be calculated (in blue). (XLSX) [file pone.0125373.s004.xlsx]

## Sheet: Blad1
	*(copy/paste % of all 24 TCR Vbeta families into the colored section and arrange from low to high)
	% TCR Vbeta usage *	Ranked (corrected to 100%)	Cumulative	Lorentz Surface Calculation
	0.27	0.335904	0.335904	1.3996
	0.29	0.360786	0.696691	2.15124
	0.3	0.373227	1.06992	3.68043
	0.32	0.398109	1.46803	5.28738
	0.33	0.41055	1.87858	6.97209
	0.58	0.721573	2.60015	9.33068
	0.84	1.04504	3.64519	13.0111
	0.95	1.18189	4.82707	17.6505
	1.11	1.38094	6.20801	22.9898
	1.65	2.05275	8.26076	30.1433
	1.92	2.38865	10.6494	39.3962
	1.97	2.45086	13.1003	49.4785
	2.21	2.74944	15.8497	60.3125
	2.23	2.77432	18.624	71.8203
	2.32	2.88629	21.5103	83.6133
	2.33	2.89873	24.4091	95.6654
	2.61	3.24708	27.6561	108.469
	2.92	3.63274	31.2889	122.802
	3.04	3.78204	35.0709	138.25
	4.43	5.51132	40.5822	157.611
	5.17	6.43195	47.0142	182.493
	7.68	9.55462	56.5688	215.798
	12.56	15.6258	72.1946	268.257
	22.35	27.8054	100	358.739
		Sum	80.38	2065.32
		100% Correction Factor	1.24409	2934.68
		Gini-TCR skewing index		58.6936
